# Supplementary material for: AK-Score: Accurate Protein-Ligand Binding Affinity Prediction Using an Ensemble of 3D-Convolutional Neural Networks
Source: Int J Mol Sci. 2020 Nov 10;21(22):8424. doi: 10.3390/ijms21228424 (PMC7697539; doi:10.3390/ijms21228424)
Supplement: Supplementary file 1 [file ijms-21-08424-s001.zip]

Archive with 2 entries (2 files):
- Supplementary_material_1.docx
- supplementary_material_2.zip
